# Supplementary material for: Predict long-range enhancer regulation based on protein–protein interactions between transcription factors
Source: Nucleic Acids Res. 2021 Sep 27;49(18):10347–68. doi: 10.1093/nar/gkab841 (PMC8501976; doi:10.1093/nar/gkab841)
Supplement: gkab841_Supplemental_Files [file gkab841_supplemental_files.zip]

Archive with 4 entries (4 files):
- Supplementary_Figures_1-21_Supplementary_Methods.pdf
- Supplementary_table_1.xlsx
- Supplementary_table_2.xlsx
- Supplementary_Table_Legends.docx
