# Supplementary material for: Predict long-range enhancer regulation based on protein–protein interactions between transcription factors
Source: Nucleic Acids Res. 2021 Sep 27;49(18):10347–68. doi: 10.1093/nar/gkab841 (PMC8501976; doi:10.1093/nar/gkab841)
Supplement: gkab841_Supplemental_Files [file gkab841_supplemental_files.zip › Supplementary_table_1.xlsx]

## Sheet: Outline
This table summarizes all the data sources used in the paper of ProTECT
Page 1	TF ChIP-seq data
Page 2	Epigenomic data and genomic annotations
Page 3	Chromatin interactions

## Sheet: TF ChIP-seq
GM12878				K562
Experiment	Bed File	Target	Tissue	Experiment	Bed File	Target	Tissue
ENCSR778UBR	ENCFF415CYX	ARID3A	GM12878	ENCSR426URK	ENCFF466GTG	AFF1	K562
ENCSR590KEQ	ENCFF794KET	ARNT	GM12878	ENCSR641BSL	ENCFF556KWA	AGO1	K562
ENCSR849WCQ	ENCFF527XHG	ASH2L	GM12878	ENCSR571BUF	ENCFF991AML	ARHGAP35	K562
ENCSR000BQK	ENCFF133GHG	ATF2	GM12878	ENCSR822CCM	ENCFF676SJQ	ARID1B	K562
ENCSR014YCR	ENCFF969FVF	ATF7	GM12878	ENCSR491EBY	ENCFF056IYP	ARID2	K562
ENCSR636MKU	ENCFF748WOQ	BACH1	GM12878	ENCSR000EFY	ENCFF974QZG	ARID3A	K562
ENCSR000BGT	ENCFF482FJT	BATF	GM12878	ENCSR613NUC	ENCFF032MDN	ARNT	K562
ENCSR000BHA	ENCFF220QMP	BCL11A	GM12878	ENCSR115BBC	ENCFF701QFG	ASH1L	K562
ENCSR000BNQ	ENCFF082EYY	BCL3	GM12878	ENCSR000DNZ	ENCFF002CVM	ATF1	K562
ENCSR000BJZ	ENCFF125YZO	BCLAF1	GM12878	ENCSR869IUD	ENCFF525YRJ	ATF2	K562
ENCSR000DZJ	ENCFF853SOB	BHLHE40	GM12878	ENCSR000BNU	ENCFF355QAJ	ATF3	K562
ENCSR469WII	ENCFF626WXN	BMI1	GM12878	ENCSR145TSJ	ENCFF491DNM	ATF4	K562
ENCSR000DZS	ENCFF686JJM	BRCA1	GM12878	ENCSR972ZBV	ENCFF280UZU	ATF7	K562
ENCSR860UHK	ENCFF773EXP	CBFB	GM12878	ENCSR000EGD	ENCFF846TVV	BACH1	K562
ENCSR372GIN	ENCFF031TYY	CBX5	GM12878	ENCSR792IYC	ENCFF145KNX	BCLAF1	K562
ENCSR000DZE	ENCFF924GMH	CHD1	GM12878	ENCSR808AKZ	ENCFF467YYR	BCOR	K562
ENCSR000DZR	ENCFF712GLE	CHD2	GM12878	ENCSR000EGV	ENCFF432TSX	BHLHE40	K562
ENCSR751CJG	ENCFF428HSL	CHD4	GM12878	ENCSR782WRO	ENCFF427CNQ	BMI1	K562
ENCSR839XZU	ENCFF642JEY	CREM	GM12878	ENCSR223MLH	ENCFF708LIZ	BRCA1	K562
ENCSR000DZN	ENCFF710VEH	CTCF	GM12878	ENCSR583ACG	ENCFF868NFS	BRD4	K562
ENCSR000DYR	ENCFF803SFG	CUX1	GM12878	ENCSR177XCS	ENCFF148RRJ	BRD9	K562
ENCSR509FWH	ENCFF112HEG	DPF2	GM12878	ENCSR350XWY	ENCFF602NCB	C11orf30	K562
ENCSR000DYY	ENCFF850MAC	E2F4	GM12878	ENCSR699PVC	ENCFF339YXQ	CBFA2T2	K562
ENCSR793HVL	ENCFF113VFJ	E2F8	GM12878	ENCSR697YLJ	ENCFF202JYJ	CBFA2T3	K562
ENCSR439WAF	ENCFF273GJL	E4F1	GM12878	ENCSR948QLZ	ENCFF740VTJ	CBX1	K562
ENCSR000BGU	ENCFF736ACY	EBF1	GM12878	ENCSR000BRT	ENCFF692KUW	CBX3	K562
ENCSR199WXF	ENCFF393KDR	EED	GM12878	ENCSR272JAT	ENCFF219DOH	CBX5	K562
ENCSR841NDX	ENCFF880NTF	ELF1	GM12878	ENCSR343IFJ	ENCFF209YTE	CC2D1A	K562
ENCSR000DZB	ENCFF434DKI	ELK1	GM12878	ENCSR000DOA	ENCFF002CVU	CCNT2	K562
ENCSR000DZG	ENCFF462GHD	EP300	GM12878	ENCSR121PFY	ENCFF820ZHR	CDC5L	K562
ENCSR000DYQ	ENCFF077VXQ	ESRRA	GM12878	ENCSR000EHE	ENCFF819GCB	CEBPB	K562
ENCSR000BKA	ENCFF565SXH	ETS1	GM12878	ENCSR315NNL	ENCFF131TQV	CHAMP1	K562
ENCSR597VGC	ENCFF578GCS	ETV6	GM12878	ENCSR130HEG	ENCFF092GNI	COPS2	K562
ENCSR000EYZ	ENCFF002COM	FOS	GM12878	ENCSR109YGM	ENCFF313FMB	CREB3L1	K562
ENCSR861JUQ	ENCFF291AYM	FOXK2	GM12878	ENCSR077DKV	ENCFF744NXL	CREM	K562
ENCSR331HPA	ENCFF627POZ	GABPA	GM12878	ENCSR626QJQ	ENCFF799FQQ	CSDE1	K562
ENCSR828NCB	ENCFF444FZU	GATAD2B	GM12878	ENCSR201NQZ	ENCFF125XVE	CTBP1	K562
ENCSR000AOV	ENCFF584NAD	H2AFZ	GM12878	ENCSR000AKO	ENCFF002CEL	CTCF	K562
ENCSR514VAY	ENCFF062INM	HCFC1	GM12878	ENCSR000EFO	ENCFF010SPN	CUX1	K562
ENCSR145XQO	ENCFF991QKE	HDGF	GM12878	ENCSR030TJP	ENCFF318UQW	DACH1	K562
ENCSR009MBP	ENCFF662JYS	HSF1	GM12878	ENCSR446LAV	ENCFF738XGF	DDX20	K562
ENCSR874AFU	ENCFF343VAG	IKZF1	GM12878	ENCSR387SYS	ENCFF633OQQ	DEAF1	K562
ENCSR680UQE	ENCFF337XDI	IKZF2	GM12878	ENCSR987PBI	ENCFF997JHM	DNMT1	K562
ENCSR408JQO	ENCFF880CYV	IRF3	GM12878	ENCSR219BXP	ENCFF663KFV	DPF2	K562
ENCSR000BGY	ENCFF708VKT	IRF4	GM12878	ENCSR720HUL	ENCFF776ARH	E2F1	K562
ENCSR976TBC	ENCFF127WGD	IRF5	GM12878	ENCSR000BLI	ENCFF142VQA	E2F6	K562
ENCSR897MMC	ENCFF784PEF	JUNB	GM12878	ENCSR171CAY	ENCFF987GXS	E2F7	K562
ENCSR000EYV	ENCFF002COV	JUND	GM12878	ENCSR953DVM	ENCFF749OIM	E2F8	K562
ENCSR974OFJ	ENCFF762AZG	KLF5	GM12878	ENCSR731LHZ	ENCFF211YKN	E4F1	K562
ENCSR657PEW	ENCFF602KMQ	LARP7	GM12878	ENCSR000BNE	ENCFF182QDI	EGR1	K562
ENCSR000DYV	ENCFF112CKJ	MAFK	GM12878	ENCSR175EOM	ENCFF093GSD	EHMT2	K562
ENCSR000DZF	ENCFF407JNK	MAX	GM12878	ENCSR000BMD	ENCFF368HEW	ELF1	K562
ENCSR000DZA	ENCFF288RYL	MAZ	GM12878	ENCSR638QHV	ENCFF976WHF	ELF4	K562
ENCSR000BKB	ENCFF811FYS	MEF2A	GM12878	ENCSR000EFU	ENCFF519LUE	ELK1	K562
ENCSR177VFS	ENCFF006MAM	MEF2B	GM12878	ENCSR000EGE	ENCFF821GNB	EP300	K562
ENCSR000BNG	ENCFF138CXP	MEF2C	GM12878	ENCSR817QKV	ENCFF925ANU	EP400	K562
ENCSR552XSN	ENCFF173KPE	MLLT1	GM12878	ENCSR486IFJ	ENCFF058HGE	ESRRA	K562
ENCSR293QAR	ENCFF197TYK	MTA2	GM12878	ENCSR000BKQ	ENCFF076YZO	ETS1	K562
ENCSR000BRH	ENCFF611WSJ	MTA3	GM12878	ENCSR000FCE	ENCFF095DJV	ETV6	K562
ENCSR000DZI	ENCFF861YUL	MXI1	GM12878	ENCSR142YYA	ENCFF414CVQ	EWSR1	K562
ENCSR819ATC	ENCFF299VKC	MYB	GM12878	ENCSR177DNR	ENCFF362ZTW	FIP1L1	K562
ENCSR000DKU	ENCFF002DAI	MYC	GM12878	ENCSR000FAI	ENCFF002CVW	FOS	K562
ENCSR278SQL	ENCFF257OPZ	NBN	GM12878	ENCSR819LHG	ENCFF547KFA	FOXA1	K562
ENCSR000BQL	ENCFF359EFT	NFATC1	GM12878	ENCSR508DQA	ENCFF960WIT	FOXK2	K562
ENCSR437GBJ	ENCFF498BHJ	NFATC3	GM12878	ENCSR429QPP	ENCFF869BQV	FOXM1	K562
ENCSR000BRN	ENCFF269LZJ	NFIC	GM12878	ENCSR051DXE	ENCFF137NMV	FUS	K562
ENCSR746XEG	ENCFF593EHO	NFXL1	GM12878	ENCSR000BLO	ENCFF678KYI	GABPA	K562
ENCSR000DNM	ENCFF363BLT	NFYB	GM12878	ENCSR138YYY	ENCFF325IMI	GABPB1	K562
ENCSR732PJX	ENCFF269VEH	NKRF	GM12878	ENCSR000EFT	ENCFF178NBS	GATA1	K562
ENCSR784VIQ	ENCFF538XDH	NR2C1	GM12878	ENCSR000EWG	ENCFF727SRR	GATA2	K562
ENCSR000EUL	ENCFF208TMB	NR2C2	GM12878	ENCSR160QYK	ENCFF987JFX	GATAD2A	K562
ENCSR514VYD	ENCFF255HIR	NR2F1	GM12878	ENCSR547LKC	ENCFF540MNX	GATAD2B	K562
ENCSR000DZO	ENCFF931XAL	NRF1	GM12878	ENCSR928KOR	ENCFF815MOP	GMEB1	K562
ENCSR000BHD	ENCFF969EMZ	PAX5	GM12878	ENCSR000DOE	ENCFF002CWR	GTF2B	K562
ENCSR192AFN	ENCFF890HDX	PAX8	GM12878	ENCSR189VXS	ENCFF988FFD	GTF2F1	K562
ENCSR000BGR	ENCFF511YXY	PBX3	GM12878	ENCSR000DOD	ENCFF002CYL	GTF3C2	K562
ENCSR711XNY	ENCFF618KHI	PKNOX1	GM12878	ENCSR000APC	ENCFF624XRN	H2AFZ	K562
ENCSR000BGD	ENCFF587YZD	POLR2A	GM12878	ENCSR000EFN	ENCFF780MBM	HCFC1	K562
ENCSR000DZK	ENCFF838MWP	POLR2AphosphoS2	GM12878	ENCSR711VWL	ENCFF951GMF	HDAC1	K562
ENCSR000BIF	ENCFF663DKN	POLR2AphosphoS5	GM12878	ENCSR893WSB	ENCFF458TCO	HDAC2	K562
ENCSR000BMY	ENCFF756HRE	RAD21	GM12878	ENCSR024LKA	ENCFF765UDL	HDAC3	K562
ENCSR482TWQ	ENCFF388DPA	RAD51	GM12878	ENCSR000ATJ	ENCFF025HHM	HDAC6	K562
ENCSR785OKZ	ENCFF593XIS	RB1	GM12878	ENCSR197ALX	ENCFF565WKY	HDGF	K562
ENCSR000DZC	ENCFF356JLK	RCOR1	GM12878	ENCSR091JXL	ENCFF419FNX	HES1	K562
ENCSR387QUV	ENCFF739VBA	RELB	GM12878	ENCSR090JNM	ENCFF197MBB	HLTF	K562
ENCSR000BGF	ENCFF936XYD	REST	GM12878	ENCSR757IIU	ENCFF829KBM	HMBOX1	K562
ENCSR000DZW	ENCFF968KDX	RFX5	GM12878	ENCSR000DOB	ENCFF002CWT	HMGN3	K562
ENCSR000BRI	ENCFF147DQK	RUNX3	GM12878	ENCSR014RCS	ENCFF936IJD	HNRNPK	K562
ENCSR000BJD	ENCFF299YDM	RXRA	GM12878	ENCSR594BNR	ENCFF650VQU	HNRNPL	K562
ENCSR000DYX	ENCFF604JBA	SIN3A	GM12878	ENCSR112RNT	ENCFF069FZQ	HNRNPLL	K562
ENCSR000BJE	ENCFF163EZT	SIX5	GM12878	ENCSR296MXW	ENCFF056OUU	HNRNPUL1	K562
ENCSR212YKD	ENCFF723HNB	SKIL	GM12878	ENCSR395HWC	ENCFF570TDY	IKZF1	K562
ENCSR813DCK	ENCFF082DHF	SMAD1	GM12878	ENCSR632TJQ	ENCFF545CPY	ILF3	K562
ENCSR251OVJ	ENCFF194YJY	SMAD5	GM12878	ENCSR376WCJ	ENCFF324USK	IRF2	K562
ENCSR706YUH	ENCFF340WUW	SMARCA5	GM12878	ENCSR000FAH	ENCFF002CWC	JUN	K562
ENCSR000DZP	ENCFF496PLN	SMC3	GM12878	ENCSR086FZL	ENCFF567GFO	KAT8	K562
ENCSR000BGQ	ENCFF040ZUY	SPI1	GM12878	ENCSR360HRA	ENCFF569IJM	KDM1A	K562
ENCSR041XML	ENCFF069KRU	SRF	GM12878	ENCSR660RNO	ENCFF053DXA	KDM4B	K562
ENCSR332EYT	ENCFF680DVR	STAT1	GM12878	ENCSR686EYO	ENCFF189LPZ	KHSRP	K562
ENCSR000DZV	ENCFF494DOZ	STAT3	GM12878	ENCSR760UVO	ENCFF063BGI	KLF16	K562
ENCSR000BQZ	ENCFF752VNM	STAT5A	GM12878	ENCSR530XQI	ENCFF026BYE	L3MBTL2	K562
ENCSR000BGS	ENCFF325FCK	TAF1	GM12878	ENCSR288MOZ	ENCFF991PHJ	LARP7	K562
ENCSR412QBS	ENCFF360OXD	TARDBP	GM12878	ENCSR832OGB	ENCFF866QXR	LEF1	K562
ENCSR000DYZ	ENCFF029IZU	TBL1XR1	GM12878	ENCSR000EGI	ENCFF483XQO	MAFF	K562
ENCSR000DZZ	ENCFF327NLV	TBP	GM12878	ENCSR000EGX	ENCFF715WON	MAFK	K562
ENCSR739IHN	ENCFF515HWO	TBX21	GM12878	ENCSR000BLP	ENCFF221GAR	MAX	K562
ENCSR000BGZ	ENCFF759PVA	TCF12	GM12878	ENCSR221GAN	ENCFF496CSN	MBD2	K562
ENCSR501DKS	ENCFF817AOQ	TCF7	GM12878	ENCSR552PSV	ENCFF752JAM	MCM2	K562
ENCSR637QAM	ENCFF169ZWD	TRIM22	GM12878	ENCSR990AZC	ENCFF605QGJ	MCM3	K562
ENCSR000BGI	ENCFF859GUL	USF1	GM12878	ENCSR079WHK	ENCFF326NWF	MCM5	K562
ENCSR000DZU	ENCFF372DRC	USF2	GM12878	ENCSR068VRA	ENCFF239NUO	MCM7	K562
ENCSR000EAA	ENCFF528EPB	WRNIP1	GM12878	ENCSR000BNV	ENCFF883WDT	MEF2A	K562
ENCSR205SKQ	ENCFF506ECO	YBX1	GM12878	ENCSR851BNE	ENCFF678QHT	MEIS2	K562
ENCSR000BNP	ENCFF294BZJ	YY1	GM12878	ENCSR710WLO	ENCFF582HCK	MGA	K562
ENCSR207PFI	ENCFF266JBU	ZBED1	GM12878	ENCSR426MDV	ENCFF945LXQ	MIER1	K562
ENCSR542FLV	ENCFF431XRU	ZBTB33	GM12878	ENCSR797SWM	ENCFF724TVS	MITF	K562
ENCSR189YYK	ENCFF501JIG	ZBTB40	GM12878	ENCSR675LRO	ENCFF148VLB	MLLT1	K562
ENCSR000BND	ENCFF621OAS	ZEB1	GM12878	ENCSR979QYJ	ENCFF578SWL	MNT	K562
ENCSR900XDB	ENCFF005LCQ	ZFP36	GM12878	ENCSR807BGP	ENCFF407VAS	MTA1	K562
ENCSR000DZL	ENCFF631JFD	ZNF143	GM12878	ENCSR411UYA	ENCFF778TXT	MTA2	K562
ENCSR117KWH	ENCFF163DWT	ZNF207	GM12878	ENCSR914NEI	ENCFF120WQF	MTA3	K562
ENCSR764CZW	ENCFF165XUL	ZNF217	GM12878	ENCSR000EGZ	ENCFF413YYC	MXI1	K562
ENCSR072PWP	ENCFF657GJK	ZNF24	GM12878	ENCSR162IEM	ENCFF865IDL	MYBL2	K562
ENCSR000DYP	ENCFF229WZB	ZNF384	GM12878	ENCSR000EGJ	ENCFF596JXE	MYC	K562
ENCSR173ZVL	ENCFF233OLS	ZNF592	GM12878	ENCSR737LTZ	ENCFF795LBM	MYNN	K562
ENCSR075FNZ	ENCFF744AFG	ZNF622	GM12878	ENCSR085QEV	ENCFF981VUX	NBN	K562
ENCSR859FDL	ENCFF263YTU	ZNF687	GM12878	ENCSR931HNY	ENCFF152WSS	NCOA1	K562
ENCSR412YGM	ENCFF567ENM	ZSCAN29	GM12878	ENCSR803EKW	ENCFF550NJW	NCOA2	K562
				ENCSR119ULQ	ENCFF074DBO	NCOA4	K562
				ENCSR168CEE	ENCFF758SJG	NCOA6	K562
				ENCSR798ILC	ENCFF098XOZ	NCOR1	K562
				ENCSR986CDX	ENCFF852XSD	NEUROD1	K562
				ENCSR051OUX	ENCFF358IAH	NFATC3	K562
				ENCSR000FCC	ENCFF496KKT	NFE2	K562
				ENCSR796ITY	ENCFF072WWL	NFIC	K562
				ENCSR996ESX	ENCFF220IME	NFRKB	K562
				ENCSR085DDI	ENCFF015PTS	NFXL1	K562
				ENCSR000EGR	ENCFF826SGQ	NFYA	K562
				ENCSR000EGQ	ENCFF561PGE	NFYB	K562
				ENCSR331BDJ	ENCFF199DDB	NKRF	K562
				ENCSR886RYH	ENCFF591UOR	NONO	K562
				ENCSR764YDL	ENCFF824TGC	NR0B1	K562
				ENCSR742IDN	ENCFF297OMH	NR2C1	K562
				ENCSR970NKQ	ENCFF078SJN	NR2F1	K562
				ENCSR000BRS	ENCFF823SRC	NR2F2	K562
				ENCSR707QWA	ENCFF510ZUJ	NR2F6	K562
				ENCSR494UQJ	ENCFF091PDT	NR3C1	K562
				ENCSR837EYC	ENCFF144PPR	NRF1	K562
				ENCSR574XEO	ENCFF517GZV	NUFIP1	K562
				ENCSR052PTN	ENCFF632GIY	PCBP1	K562
				ENCSR603REQ	ENCFF970WJK	PCBP2	K562
				ENCSR924GXX	ENCFF505XYY	PHB2	K562
				ENCSR594SMP	ENCFF128DRH	PHF20	K562
				ENCSR119VCX	ENCFF894CCA	PHF21A	K562
				ENCSR115SMW	ENCFF853VOT	PKNOX1	K562
				ENCSR000BQY	ENCFF070CZW	PML	K562
				ENCSR000BMR	ENCFF998LIN	POLR2A	K562
				ENCSR000EGF	ENCFF712GHT	POLR2AphosphoS2	K562
				ENCSR000BKR	ENCFF879HIG	POLR2AphosphoS5	K562
				ENCSR325RLL	ENCFF810SHF	POLR2B	K562
				ENCSR283ZRI	ENCFF852IKH	POLR2G	K562
				ENCSR000DOI	ENCFF002CXW	POLR3A	K562
				ENCSR120MPG	ENCFF548RXT	PRDM10	K562
				ENCSR220YXI	ENCFF785ACI	PRPF4	K562
				ENCSR948KMB	ENCFF588TAS	PTBP1	K562
				ENCSR431XGJ	ENCFF915CYM	PYGO2	K562
				ENCSR000FAD	ENCFF002CXU	RAD21	K562
				ENCSR524BUE	ENCFF924XJK	RAD51	K562
				ENCSR670JDQ	ENCFF400NKF	RB1	K562
				ENCSR000AQI	ENCFF483WSN	RBBP5	K562
				ENCSR822LBD	ENCFF140GXH	RBFOX2	K562
				ENCSR423FCW	ENCFF982SSS	RBM14	K562
				ENCSR850WUE	ENCFF761RFH	RBM15	K562
				ENCSR848AOP	ENCFF301USB	RBM22	K562
				ENCSR791OZM	ENCFF966SQD	RBM25	K562
				ENCSR764OXF	ENCFF693ERI	RBM39	K562
				ENCSR000EGC	ENCFF796XFQ	RCOR1	K562
				ENCSR000BMW	ENCFF603SNP	REST	K562
				ENCSR041AXL	ENCFF934JXG	RFX1	K562
				ENCSR000EGO	ENCFF581CEN	RFX5	K562
				ENCSR718SDE	ENCFF569QYK	RLF	K562
				ENCSR608XTF	ENCFF321RTR	RNF2	K562
				ENCSR414TYY	ENCFF089MLX	RUNX1	K562
				ENCSR072VUO	ENCFF189QCJ	SAFB	K562
				ENCSR000AQJ	ENCFF864EKR	SAP30	K562
				ENCSR000EWI	ENCFF865APC	SETDB1	K562
				ENCSR920BLG	ENCFF435GRA	SIN3A	K562
				ENCSR657JLK	ENCFF004IKJ	SIN3B	K562
				ENCSR000DOH	ENCFF002CXZ	SIRT6	K562
				ENCSR000BNW	ENCFF615QOD	SIX5	K562
				ENCSR336DXE	ENCFF048GFY	SKIL	K562
				ENCSR038DJJ	ENCFF388JWW	SMAD1	K562
				ENCSR000FCD	ENCFF410JJC	SMAD5	K562
				ENCSR643VTW	ENCFF171AYO	SMARCA4	K562
				ENCSR895HSJ	ENCFF989TYW	SMARCA5	K562
				ENCSR000EHN	ENCFF056FNQ	SMARCB1	K562
				ENCSR519WMW	ENCFF287WLC	SMARCC2	K562
				ENCSR157TCS	ENCFF811SJN	SMARCE1	K562
				ENCSR000EGW	ENCFF483CZB	SMC3	K562
				ENCSR654CQU	ENCFF772GVZ	SNIP1	K562
				ENCSR788RSW	ENCFF353GUG	SOX6	K562
				ENCSR991ELG	ENCFF297KAT	SP1	K562
				ENCSR000BGW	ENCFF387FGQ	SPI1	K562
				ENCSR815ZDS	ENCFF708WDH	SREBF1	K562
				ENCSR832DMO	ENCFF679ZDY	SRSF1	K562
				ENCSR268QIQ	ENCFF904ZZF	SRSF3	K562
				ENCSR000BRR	ENCFF126MOY	STAT5A	K562
				ENCSR894CGX	ENCFF484HCG	SUPT5H	K562
				ENCSR412CTM	ENCFF319JHV	SUZ12	K562
				ENCSR000BKS	ENCFF052NLP	TAF1	K562
				ENCSR000BNM	ENCFF700YSH	TAF7	K562
				ENCSR100UQX	ENCFF785HXY	TAF9B	K562
				ENCSR000EHB	ENCFF519DOC	TAL1	K562
				ENCSR033VAZ	ENCFF235UZG	TARDBP	K562
				ENCSR000EGB	ENCFF823JUG	TBL1XR1	K562
				ENCSR000EHA	ENCFF159SBO	TBP	K562
				ENCSR189TRZ	ENCFF766PSK	TCF12	K562
				ENCSR863KUB	ENCFF850HGO	TCF7	K562
				ENCSR888XZK	ENCFF205MMX	TCF7L2	K562
				ENCSR000BRK	ENCFF857RDC	TEAD4	K562
				ENCSR000BNN	ENCFF981YOM	THAP1	K562
				ENCSR264CZJ	ENCFF752OUI	THRA	K562
				ENCSR871TKJ	ENCFF610KUB	THRAP3	K562
				ENCSR213HBY	ENCFF544ACA	TOE1	K562
				ENCSR907MZR	ENCFF647EPQ	TRIM24	K562
				ENCSR664AOA	ENCFF403IWW	TRIM25	K562
				ENCSR474CVP	ENCFF906BNB	TRIM28	K562
				ENCSR154EIH	ENCFF360VBZ	TRIP13	K562
				ENCSR690GUG	ENCFF342ZVG	U2AF1	K562
				ENCSR000EFZ	ENCFF613NZO	UBTF	K562
				ENCSR000BKT	ENCFF774EUE	USF1	K562
				ENCSR000EHG	ENCFF352CCQ	USF2	K562
				ENCSR997NGQ	ENCFF667ODA	XRCC3	K562
				ENCSR506KWJ	ENCFF920FBS	XRCC5	K562
				ENCSR107RHZ	ENCFF452VYJ	YBX1	K562
				ENCSR567JEU	ENCFF300XAN	YBX3	K562
				ENCSR000BKU	ENCFF100JMN	YY1	K562
				ENCSR286PCG	ENCFF373FBG	ZBED1	K562
				ENCSR331GDC	ENCFF719KST	ZBTB11	K562
				ENCSR230PTV	ENCFF593XRH	ZBTB2	K562
				ENCSR876GXA	ENCFF681IOP	ZBTB33	K562
				ENCSR237VLT	ENCFF593VVO	ZBTB40	K562
				ENCSR389PWB	ENCFF414CUZ	ZBTB5	K562
				ENCSR000BME	ENCFF345YFV	ZBTB7A	K562
				ENCSR283ZNI	ENCFF383KZY	ZBTB8A	K562
				ENCSR000EFR	ENCFF804JPD	ZC3H11A	K562
				ENCSR143CEO	ENCFF613OYP	ZC3H8	K562
				ENCSR004GKA	ENCFF132ZXL	ZEB2	K562
				ENCSR776CYN	ENCFF262ZUB	ZFP36	K562
				ENCSR898XMH	ENCFF277XFF	ZFP91	K562
				ENCSR557RVF	ENCFF908BDF	ZHX1	K562
				ENCSR882ERE	ENCFF090QJO	ZKSCAN1	K562
				ENCSR102KIN	ENCFF988WAF	ZMYM3	K562
				ENCSR000EGP	ENCFF480IMY	ZNF143	K562
				ENCSR621ATC	ENCFF077KPD	ZNF184	K562
				ENCSR695EQB	ENCFF016XTQ	ZNF24	K562
				ENCSR000EWN	ENCFF891MVM	ZNF263	K562
				ENCSR000EVX	ENCFF521HBG	ZNF274	K562
				ENCSR370NFS	ENCFF346SGM	ZNF280A	K562
				ENCSR742TMU	ENCFF188ZMQ	ZNF282	K562
				ENCSR167KBO	ENCFF663HVK	ZNF316	K562
				ENCSR334HSW	ENCFF737LSF	ZNF318	K562
				ENCSR000EFP	ENCFF641YZX	ZNF384	K562
				ENCSR011NOZ	ENCFF571OOG	ZNF407	K562
				ENCSR249BHQ	ENCFF575STA	ZNF592	K562
				ENCSR497VFH	ENCFF774SSI	ZNF639	K562
				ENCSR851XLW	ENCFF734IEM	ZNF830	K562
				ENCSR635EXI	ENCFF609XKW	ZSCAN29	K562
				ENCSR780BBJ	ENCFF056MQX	ZZZ3	K562

## Sheet: Epigenomic data&Annotations
	URL
DNase-seq	https://egg2.wustl.edu/roadmap/data/byFileType/signal/consolidatedImputed/DNase/
RNA-seq	https://egg2.wustl.edu/roadmap/web_portal/processed_data.html
enhancer annotation	https://personal.broadinstitute.org/meuleman/reg2map/HoneyBadger_release/
gene annotation	https://www.gencodegenes.org/human/release_17.html
TF motif dataset	http://compbio.mit.edu/encode-motifs/

## Sheet: Chromatin interactions
Experiment name	Accession number/code	Tissue
Hi-C	GSE63525	GM12878
	GSE63525	K562
ChIA-PET	ENCSR752QCX	GM12878
	ENCSR597AKG	K562
	ENCSR880DSH	K562
	GSE33664	K562
Hi-ChIP	GSE80820	GM12878/K562
	GSE101498	GM12878
	GSE115524	GM12878
