# Supplementary material for: Predict long-range enhancer regulation based on protein–protein interactions between transcription factors
Source: Nucleic Acids Res. 2021 Sep 27;49(18):10347–68. doi: 10.1093/nar/gkab841 (PMC8501976; doi:10.1093/nar/gkab841)
Supplement: gkab841_Supplemental_Files [file gkab841_supplemental_files.zip › Supplementary_table_2.xlsx]

## Sheet: NR_family
NR family	bHLH family	bZIP family
NR0B2	MYOD	ABF2
THRA	MYF5	AtbZIP1
THRB	NeuroD1	AtbZIP10
RARA	TAL1	AtbZIP11					Notes
RARB	MAX	AtbZIP12					The intra-typic PPIs are removed from the PPI feature list of ProTECT
RARG	MYC	AtbZIP13					Citation
PPARA	TCF4	AtbZIP14					Amoutzias et al. 2008, Trends in Biochemical Sciences
PPARD	HEY1	AtbZIP15
PPARG	HEY2	AtbZIP16
NR1D1	EBF1	AtbZIP17
NR1D2		AtbZIP18
RORA		AtbZIP19
RORB		AtbZIP2
RORC		AtbZIP20
NR1H4		AtbZIP21
NR1H5P		AtbZIP22
NR1H3		AtbZIP23
NR1H2		AtbZIP24
VDR		AtbZIP25
NR1I2		AtbZIP26
NR1I3		AtbZIP27
HNF4A		AtbZIP28
HNF4G		AtbZIP29
RXRA		AtbZIP3
RXRB		AtbZIP30
RXRG		AtbZIP31
NR2C1		AtbZIP32
NR2C2		AtbZIP33
NR2E1		AtbZIP34
NR2E3		AtbZIP37
NR2F1		AtbZIP38
NR2F2		AtbZIP39
NR2F6		AtbZIP4
ESR1		AtbZIP40
ESR2		AtbZIP41
ESRRA		AtbZIP42
ESRRB		AtbZIP43
ESRRG		AtbZIP44
AR		AtbZIP45
NR3C1		AtbZIP46
NR3C2		AtbZIP47
PGR		AtbZIP48
NR4A1		AtbZIP49
NR4A2		AtbZIP5
NR4A3		AtbZIP50
NR5A1		AtbZIP51
NR5A2		AtbZIP52
NR6A1		AtbZIP53
		AtbZIP54
		AtbZIP55
		AtbZIP56
		AtbZIP57
		AtbZIP58
		AtbZIP59
		AtbZIP6
		AtbZIP60
		AtbZIP61
		AtbZIP62
		AtbZIP63
		AtbZIP66
		AtbZIP67
		AtbZIP68
		AtbZIP69
		AtbZIP7
		AtbZIP70
		AtbZIP71
		AtbZIP72
		AtbZIP73
		AtbZIP74
		AtbZIP8
		AtbZIP9
		HYH
